# Supplementary material for: A genome-wide screen of bacterial mutants that enhance dauer formation in C. elegans
Source: Sci Rep. 2016 Dec 13;6:38764. doi: 10.1038/srep38764 (PMC5153853; doi:10.1038/srep38764)
Supplement: Supplementary Table 3 [file srep38764-s2.xls]

## Sheet: N2(K12)vsN2(CyaA).sigGenesUPand
A genome-wide screen of bacterial mutants that enhance dauer formation in C. elegans Amit Khanna1,#, Jitendra Kumar1,#, Misha A. Vargas1,#, LaKisha Barrett1, Subhash Katewa1, Patrick Li1, Tom McCloskey1, Amit Sharma1, Nicole Naudé1, Christopher Nelson1, Rachel Brem1, David.W. Killilea2, Sean Mooney3, Matthew Gill4 and Pankaj Kapahi1* 1 Buck Institute for Research on Aging, 8001 Redwood Blvd, Nova…
Table S3:	Transcriptional profiles of wild-type worms grown on cyaA and control bacteria
Genes UP in N2(CyaA)	Row	Gene ID	Gene Name	Score(d)	Numerator(r)	Denominator(s+s0)	Fold Change	q-value(%)	localfdr(%)
1	21536	Y59E9AL.7	Y59E9AL.7	7.39296	1.45402	0.196676	2.73969	0	0
2	1226	C05D11.12.2	C05D11.12.2	6.7815	0.908443	0.133959	1.87702	0	0.052455
3	22100	Y71H2B.4	Y71H2B.4	6.5829	1.86205	0.282861	3.63523	0	0.0690907
4	14801	R10H10.3	R10H10.3	6.45556	1.90712	0.295423	3.75059	0	0.0785279
5	3224	C29F9.7.1	C29F9.7.1	5.79816	0.928338	0.160109	1.90308	0	0.0799976
6	11755	F58H1.2	F58H1.2	5.68748	1.02941	0.180997	2.0412	0	0.0648583
7	15084	R155.1a.3	R155.1a.3	5.67484	1.18844	0.209424	2.27907	0	0.0626865
8	2073	C14A4.7a	C14A4.7a	5.6305	1.83573	0.326033	3.56952	0	0.0542897
9	21601	Y61A9LA.11	Y61A9LA.11	5.61461	1.40533	0.250298	2.64878	0	0.0509759
10	8392	F32A11.6	F32A11.6	5.60953	0.985742	0.175726	1.98033	0	0.04988
11	6241	F09F7.4b.2	F09F7.4b.2	5.5287	0.870775	0.157501	1.82864	0	0.0300466
12	15734	T05G5.6.1	T05G5.6.1	5.51546	0.858377	0.155631	1.813	0	0.0263449
13	4279	C44B7.7	C44B7.7	5.47926	1.30184	0.237593	2.46542	0	0.0155282
14	12549	K02F3.10	K02F3.10	5.33979	1.62345	0.304029	3.08112	0	0
15	219	B0228.7	B0228.7	5.3178	0.95585	0.179745	1.93972	0	0
16	3627	C34C12.8	C34C12.8	5.31404	1.30868	0.246268	2.47715	0	0
17	3724	C35A5.11	C35A5.11	5.2605	1.61422	0.306857	3.06146	0	0
18	19666	Y38F1A.9	Y38F1A.9	5.23319	1.40241	0.267984	2.64343	0	0
19	11066	F55A4.8c.2	F55A4.8c.2	5.21539	1.83496	0.351835	3.56761	0	0
20	9237	F40A3.6	F40A3.6	5.1759	0.949427	0.183432	1.93111	0	0
21	2852	C25D7.7	C25D7.7	5.14089	1.34134	0.260915	2.53386	0	0
22	15817	T06D8.5.1	T06D8.5.1	5.11505	1.42137	0.27788	2.6784	0	0
23	4484	C46G7.2	C46G7.2	5.06955	1.18541	0.23383	2.27428	0	0
24	16496	T13B5.3	T13B5.3	5.06901	0.740937	0.14617	1.67126	0	0
25	14095	R01E6.2	R01E6.2	5.05533	1.92646	0.381075	3.80121	0	0
26	577	B0495.4	B0495.4	5.04545	0.773398	0.153286	1.70929	0	0
27	20264	Y45G12C.2	Y45G12C.2	5.02384	1.74323	0.346992	3.34784	0	0
28	7360	F21C10.9	F21C10.9	5.02281	1.20989	0.240878	2.31319	0	0
29	9548	F42E11.4.2	F42E11.4.2	4.96593	0.716967	0.144377	1.64372	0	0
30	18638	Y102A5A.1	Y102A5A.1	4.95612	0.789987	0.159396	1.72906	0	0
31	18500	W08G11.4	W08G11.4	4.94771	1.8782	0.379611	3.67617	0	0
32	2701	C23H5.8a	C23H5.8a	4.92759	0.941363	0.191039	1.92034	0	0
33	14381	R06B10.3	R06B10.3	4.90585	1.03192	0.210345	2.04475	0	0
34	10823	F54A3.5.1	F54A3.5.1	4.88414	1.48724	0.304503	2.80351	0	0
35	15113	R186.3	R186.3	4.87611	0.868086	0.178028	1.82524	0	0
36	19552	Y37E3.17b	Y37E3.17b	4.85279	1.03364	0.212998	2.04718	0	0
37	9611	F42H10.3	F42H10.3	4.85122	1.34656	0.277571	2.54304	0	0
38	17573	T26C5.1	T26C5.1	4.84443	1.43991	0.29723	2.71304	0	0
39	20127	Y43F4B.7	Y43F4B.7	4.83846	1.0914	0.225568	2.13081	0	0
40	2950	C26C6.9	C26C6.9	4.82242	1.07821	0.223583	2.11142	0	0
41	22365	Y77E11A.13a	Y77E11A.13a	4.81681	0.911261	0.189184	1.88069	0	0
42	22308	Y75B8A.20	Y75B8A.20	4.78842	1.40096	0.292573	2.64078	0	0
43	19338	Y25C1A.7a.1	Y25C1A.7a.1	4.76718	1.17799	0.247104	2.26262	0	0
44	6049	F08D12.1	F08D12.1	4.74033	0.870437	0.183624	1.82822	0	0
45	5458	D2024.6.1	D2024.6.1	4.72629	0.751009	0.1589	1.68297	0	0
46	19422	Y32H12A.9	Y32H12A.9	4.687	1.23904	0.264356	2.36041	0	0
47	8936	F36H2.1b	F36H2.1b	4.67888	0.829473	0.17728	1.77704	0	0
48	16063	T08B2.9b.4	T08B2.9b.4	4.64852	0.826018	0.177695	1.77279	0	0
49	20457	Y47G6A.23	Y47G6A.23	4.64316	1.01793	0.219232	2.02501	0	0
50	16334	T10H9.5b	T10H9.5b	4.62989	1.192	0.257458	2.2847	0	0
51	21581	Y60A3A.19	Y60A3A.19	4.62588	1.21237	0.262085	2.31718	0	0
52	23121	ZK1248.16	ZK1248.16	4.61818	0.950016	0.205712	1.93189	0	0
53	22515	Y92H12BL.5	Y92H12BL.5	4.6173	1.14908	0.248864	2.21772	0	0
54	12405	K01D12.11	K01D12.11	4.60864	1.00939	0.21902	2.01306	0	0
55	2931	C26B2.7	C26B2.7	4.60738	1.02283	0.221997	2.0319	0	0
56	6396	F10G7.5b	F10G7.5b	4.59897	0.843217	0.183349	1.79405	0	0
57	6451	F11C1.5a	F11C1.5a	4.59518	1.04973	0.22844	2.07014	0	0
58	3754	C35C5.4	C35C5.4	4.59413	0.953303	0.207505	1.9363	0	0
59	20633	Y48G8AL.1	Y48G8AL.1	4.58719	0.870953	0.189866	1.82887	0	0
60	16061	T08B2.9a	T08B2.9a	4.58162	0.747272	0.163102	1.67862	0	0
61	21226	Y55B1AL.2	Y55B1AL.2	4.55197	1.77083	0.389024	3.41249	0	0
62	14286	R05D11.6	R05D11.6	4.55091	1.21683	0.26738	2.32435	0	0
63	2462	C17G10.8	C17G10.8	4.54564	0.735568	0.161818	1.66505	0	0
64	10083	F46G10.5	F46G10.5	4.5352	0.889267	0.196081	1.85223	0	0
65	18329	W06A7.2	W06A7.2	4.52926	1.16875	0.258045	2.24817	0	0
66	14691	R09H10.3b	R09H10.3b	4.51168	0.92526	0.205081	1.89903	0	0
67	22516	Y92H12BM.1	Y92H12BM.1	4.50769	1.39529	0.309535	2.63041	0	0
68	9481	F41H10.7	F41H10.7	4.47753	0.921626	0.205833	1.89425	0	0
69	13109	K08C7.6	K08C7.6	4.47352	0.914407	0.204405	1.88479	0	0
70	11300	F56C9.1.2	F56C9.1.2	4.46026	0.839689	0.18826	1.78966	0	0
71	18117	W03D2.5b	W03D2.5b	4.4469	1.16668	0.262357	2.24494	0	0
72	23238	ZK20.6.1	ZK20.6.1	4.441	0.948414	0.213559	1.92975	0	0
73	7694	F25B5.3c.3	F25B5.3c.3	4.43396	0.730946	0.164852	1.65973	0	0
74	4902	C52B11.5	C52B11.5	4.42063	1.34423	0.30408	2.53894	0	0
75	6249	F09F9.2	F09F9.2	4.41777	1.33336	0.301817	2.51989	0	0
76	10023	F46E10.1a	F46E10.1a	4.41619	1.00829	0.228316	2.01152	0	0
77	4531	C47B2.6a	C47B2.6a	4.41205	1.65111	0.374228	3.14076	0	0
78	19006	Y116A8C.28a.1	Y116A8C.28a.1	4.39971	1.51467	0.344267	2.85734	0	0
79	22361	Y77E11A.11.1	Y77E11A.11.1	4.39883	1.09311	0.2485	2.13333	0	0
80	3067	C27D8.4	C27D8.4	4.38966	0.879973	0.200465	1.84034	0	0
81	11042	F55A12.4c	F55A12.4c	4.38936	1.01654	0.231591	2.02306	0	0
82	17260	T23D8.1	T23D8.1	4.38385	0.874683	0.199524	1.8336	0	0
83	17802	T28C6.8	T28C6.8	4.37975	1.09548	0.250123	2.13684	0	0
84	5217	C56C10.7b.1	C56C10.7b.1	4.36986	0.952078	0.217874	1.93466	0	0
85	1733	C09D4.2	C09D4.2	4.36591	1.29329	0.296224	2.45086	0	0
86	8474	F32D8.12c.3	F32D8.12c.3	4.36251	0.962757	0.220689	1.94903	0	0
87	19490	Y37D8A.2.1	Y37D8A.2.1	4.35935	0.77529	0.177845	1.71153	0	0
88	9730	F44B9.4a	F44B9.4a	4.35399	1.37925	0.316777	2.60132	0	0
89	18550	W09D6.4	W09D6.4	4.35323	0.896872	0.206025	1.86203	0	0
90	16660	T15H9.1.2	T15H9.1.2	4.3527	1.13587	0.260957	2.19751	0	0
91	17910	W01A11.3	W01A11.3	4.34697	0.865684	0.199146	1.8222	0	0
92	9787	F44E7.4a	F44E7.4a	4.3432	0.995214	0.229143	1.99338	0	0
93	21523	Y59C2A.1	Y59C2A.1	4.34252	1.22281	0.28159	2.33401	0	0
94	9221	F39H12.3	F39H12.3	4.33918	1.02479	0.236172	2.03467	0	0
95	1598	C08B6.1	C08B6.1	4.32711	0.956189	0.220976	1.94018	0	0
96	1141	C04G2.6	C04G2.6	4.32105	0.982301	0.227329	1.97561	0	0
97	12986	K07C5.4	K07C5.4	4.31987	0.818798	0.189542	1.76394	0	0
98	11308	F56C9.7.2	F56C9.7.2	4.31646	0.915666	0.212134	1.88644	0	0
99	11307	F56C9.7.1	F56C9.7.1	4.31488	1.00449	0.232796	2.00623	0	0
100	12980	K07C11.8.1	K07C11.8.1	4.31345	1.94909	0.451863	3.8613	0	0
101	10562	F52E1.14	F52E1.14	4.30405	1.32141	0.307014	2.4991	0	0
102	2779	C24G7.2	C24G7.2	4.30022	0.862232	0.200509	1.81785	0	0
103	22212	Y73E7A.1a	Y73E7A.1a	4.29091	1.20369	0.28052	2.30328	0	0
104	5715	E04F6.8.1	E04F6.8.1	4.28904	1.66593	0.388416	3.17319	0	0
105	12244	H25P06.1.2	H25P06.1.2	4.28714	0.891296	0.2079	1.85484	0	0
106	6074	F08F1.6	F08F1.6	4.28534	1.30701	0.304996	2.47429	0	0
107	3709	C34G6.7a.1	C34G6.7a.1	4.28461	0.958369	0.223677	1.94311	0	0
108	11499	F57B9.9	F57B9.9	4.28113	1.71063	0.399574	3.27303	0	0
109	2163	C14F5.4	C14F5.4	4.28054	0.982603	0.229551	1.97603	0	0
110	2077	C14A4.9.2	C14A4.9.2	4.28046	1.576	0.368185	2.98142	0	0
111	21806	Y67H2A.7	Y67H2A.7	4.27258	1.21125	0.283493	2.31538	0	0
112	12766	K04G2.9	K04G2.9	4.27188	1.06692	0.249754	2.09495	0	0
113	16617	T14G12.3	T14G12.3	4.27173	0.703768	0.16475	1.62875	0	0
114	18033	W02D3.5.1	W02D3.5.1	4.26677	0.969892	0.227313	1.95869	0	0
115	6375	F10G2.1	F10G2.1	4.2578	0.994862	0.233656	1.99289	0	0
116	18875	Y110A7A.11	Y110A7A.11	4.25489	1.23463	0.290168	2.35321	0	0
117	16796	T19C3.2	T19C3.2	4.2524	1.42363	0.334782	2.68259	0	0
118	688	BE10.2	BE10.2	4.23954	1.05653	0.249209	2.07992	0	0
119	8454	F32B6.8b.1	F32B6.8b.1	4.23376	0.884938	0.20902	1.84669	0	0
120	12378	K01A2.8a	K01A2.8a	4.23146	1.01276	0.239341	2.01777	0	0
121	13578	K11H12.8b	K11H12.8b	4.2161	0.959613	0.227607	1.94479	0	0
122	18779	Y105E8B.1d	Y105E8B.1d	4.21518	0.627774	0.148932	1.54518	0	0
123	22490	Y87G2A.9.1	Y87G2A.9.1	4.21048	1.59138	0.377958	3.01338	0	0
124	22213	Y73E7A.1b	Y73E7A.1b	4.18948	1.3822	0.329921	2.60665	0	0
125	3735	C35B1.2	C35B1.2	4.18884	1.12817	0.269328	2.18581	0	0
126	14097	R01E6.3b	R01E6.3b	4.18757	0.60991	0.145648	1.52616	0	0
127	22198	Y73C8B.3	Y73C8B.3	4.1767	1.2031	0.28805	2.30234	0	0
128	7692	F25B5.3c.1	F25B5.3c.1	4.17045	0.617937	0.14817	1.53468	0	0
129	2663	C23G10.2b	C23G10.2b	4.16992	1.25649	0.301321	2.38913	0	0
130	4952	C52G5.2	C52G5.2	4.1612	0.989866	0.23788	1.986	0	0
131	143	B0205.3.2	B0205.3.2	4.15379	0.927632	0.223322	1.90215	0	0
132	19022	Y116A8C.42	Y116A8C.42	4.14288	1.31371	0.3171	2.4858	0	0
133	6157	F09B9.4	F09B9.4	4.14077	0.995851	0.240499	1.99426	0	0
134	10769	F53F4.5.1	F53F4.5.1	4.12915	1.31251	0.317864	2.48373	0	0
135	14585	R08E3.1b	R08E3.1b	4.12839	1.16777	0.282863	2.24664	0	0
136	23891	ZK909.3	ZK909.3	4.12715	1.25728	0.304635	2.39044	0	0
137	22972	ZK1025.3	ZK1025.3	4.12279	0.951758	0.230853	1.93423	0	0
138	7693	F25B5.3c.2	F25B5.3c.2	4.11157	0.674182	0.163972	1.59569	0	0
139	17454	T24H7.3.1	T24H7.3.1	4.10398	0.698103	0.170104	1.62237	0	0
140	1463	C06H2.1.2	C06H2.1.2	4.10105	0.739881	0.180413	1.67004	0	0
141	17351	T24A11.1a	T24A11.1a	4.09943	1.06136	0.258904	2.08689	0	0
142	21112	Y54F10AM.4b	Y54F10AM.4b	4.09493	0.91107	0.222487	1.88044	0	0
143	20092	Y43C5A.2	Y43C5A.2	4.0909	1.19436	0.291956	2.28843	0	0
144	21185	Y54G2A.31	Y54G2A.31	4.09046	0.994386	0.243098	1.99223	0	0
145	21733	Y66D12A.22.2	Y66D12A.22.2	4.07756	1.37398	0.336962	2.59185	0	0
146	14517	R07E5.8.1	R07E5.8.1	4.07737	0.748756	0.183637	1.68034	0	0
147	7690	F25B5.3a	F25B5.3a	4.07681	0.699325	0.171537	1.62374	0	0
148	21276	Y55F3AM.9	Y55F3AM.9	4.06732	1.29449	0.318265	2.4529	0	0
149	7857	F26D10.9.1	F26D10.9.1	4.06575	0.563596	0.13862	1.47795	0	0
150	17921	W01A8.4	W01A8.4	4.06455	0.857782	0.21104	1.81225	0	0
151	9480	F41H10.6b	F41H10.6b	4.05626	0.891493	0.219782	1.85509	0	0
152	7725	F25E2.2	F25E2.2	4.0548	0.752669	0.185624	1.68491	0	0
153	22004	Y71F9B.9	Y71F9B.9	4.0545	1.00581	0.248073	2.00807	0	0
154	5468	D2030.2a.2	D2030.2a.2	4.05312	0.757533	0.186901	1.6906	0	0
155	6260	F09G2.9.1	F09G2.9.1	4.05177	1.25891	0.310706	2.39315	0	0
156	17501	T25D3.4	T25D3.4	4.05089	0.962327	0.237559	1.94845	0	0
157	23782	ZK822.3a	ZK822.3a	4.04422	0.857852	0.212118	1.81234	0	0
158	22138	Y73B6A.5a.1	Y73B6A.5a.1	4.04385	0.72867	0.180192	1.65711	0	0
159	7487	F22B8.7	F22B8.7	4.04104	0.929932	0.230122	1.90519	0	0
160	11482	F57B9.10a	F57B9.10a	4.03414	0.815806	0.202225	1.76028	0	0
161	20649	Y48G9A.1	Y48G9A.1	4.03285	1.09648	0.271887	2.13833	0	0
162	11469	F57B10.3a	F57B10.3a	4.0303	1.17875	0.292472	2.2638	0	0
163	15352	T02E1.5	T02E1.5	4.02955	0.708839	0.17591	1.63449	0	0
164	23198	ZK154.1	ZK154.1	4.0293	0.829924	0.205973	1.77759	0	0
165	11925	F59F3.1	F59F3.1	4.02711	0.63095	0.156676	1.54858	0	0
166	5166	C55B7.3	C55B7.3	4.01665	1.0501	0.261436	2.07067	0	0
167	20641	Y48G8AL.6	Y48G8AL.6	4.01541	0.882797	0.219852	1.84395	0	0
168	7795	F25H8.1	F25H8.1	4.00971	0.595041	0.1484	1.51052	0	0
169	22061	Y71H2AM.11	Y71H2AM.11	4.00323	1.02431	0.25587	2.03399	0	0
170	2131	C14C6.2	C14C6.2	3.99817	1.28262	0.320802	2.4328	0	0
171	620	B0511.6.2	B0511.6.2	3.99491	0.945064	0.236567	1.92527	0	0
172	4050	C39F7.4.2	C39F7.4.2	3.99117	0.499169	0.125068	1.4134	0	0
173	20743	Y4C6B.7	Y4C6B.7	3.99067	1.36953	0.343182	2.58386	0	0
174	7043	F17C11.6	F17C11.6	3.98945	1.74977	0.438598	3.36304	0	0
175	23360	ZK370.5.2	ZK370.5.2	3.98937	1.03143	0.258544	2.04405	0	0
176	17482	T25B9.9.2	T25B9.9.2	3.98902	1.27814	0.320414	2.42526	0	0
177	23416	ZK455.1.2	ZK455.1.2	3.9871	0.769581	0.193018	1.70477	0	0
178	19450	Y34F4.5	Y34F4.5	3.98579	1.08042	0.271068	2.11465	0	0
179	6866	F15C11.2a	F15C11.2a	3.98478	0.800275	0.200833	1.74143	0	0
180	2791	C24H11.7	C24H11.7	3.98084	0.97536	0.245014	1.96613	0	0
181	21999	Y71F9B.5b.1	Y71F9B.5b.1	3.97729	1.05514	0.265292	2.07793	0	0
182	7120	F18E2.1	F18E2.1	3.96663	1.04936	0.264546	2.0696	0	0
183	4843	C50F7.10	C50F7.10	3.96614	1.05213	0.265277	2.07358	0	0
184	11470	F57B10.3b.1	F57B10.3b.1	3.95993	1.05618	0.266718	2.07942	0	0
185	1896	C10G6.1b.1	C10G6.1b.1	3.95556	1.06003	0.267985	2.08498	0	0
186	17630	T27A1.4	T27A1.4	3.95245	1.13496	0.287154	2.19613	0	0
187	5779	F01F1.10c	F01F1.10c	3.95074	0.955886	0.241951	1.93977	0	0
188	13597	K12C11.2	K12C11.2	3.95064	0.693598	0.175566	1.61731	0	0
189	8683	F35C5.8	F35C5.8	3.95062	0.843352	0.213473	1.79421	0	0
190	1895	C10G6.1a	C10G6.1a	3.94933	0.687957	0.174196	1.611	0	0
191	6147	F09B12.1a	F09B12.1a	3.94751	0.702588	0.177983	1.62742	0	0
192	5330	D1025.4	D1025.4	3.94733	0.844022	0.213821	1.79505	0	0
193	926	C02F5.14	C02F5.14	3.94673	1.39684	0.353924	2.63325	0	0
194	3663	C34E10.5.1	C34E10.5.1	3.94628	0.82224	0.208358	1.76815	0	0
195	21731	Y66D12A.21	Y66D12A.21	3.94529	1.08063	0.273903	2.11495	0	0
196	22652	ZC155.7	ZC155.7	3.94065	0.830703	0.210803	1.77855	0	0
197	20498	Y47H9C.7	Y47H9C.7	3.93751	1.00939	0.256352	2.01306	0	0
198	18907	Y111B2A.11	Y111B2A.11	3.93142	0.775248	0.197193	1.71148	0	0
199	443	B0365.6.1	B0365.6.1	3.93023	0.476211	0.121166	1.39109	0	0
200	4945	C52E4.2.1	C52E4.2.1	3.92691	1.03339	0.263155	2.04682	0	0
201	20629	Y48G1C.7	Y48G1C.7	3.92593	0.755944	0.192552	1.68874	0	0
202	2869	C25E10.9b.1	C25E10.9b.1	3.92583	1.14707	0.292186	2.21464	0	0
203	17716	T27E9.4a.1	T27E9.4a.1	3.91875	0.927312	0.236634	1.90173	0	0
204	15066	R151.2d.1	R151.2d.1	3.9183	0.878312	0.224156	1.83822	0	0
205	19730	Y39A1A.19	Y39A1A.19	3.91706	1.49022	0.380443	2.80931	0	0
206	11948	F59G1.1c.1	F59G1.1c.1	3.91501	0.660244	0.168644	1.58035	0	0
207	19602	Y38C1AA.13	Y38C1AA.13	3.91078	1.1545	0.29521	2.22607	0	0
208	8126	F28D9.4	F28D9.4	3.90792	0.989279	0.253147	1.98519	0	0
209	4978	C53B4.7a	C53B4.7a	3.90774	0.90861	0.232516	1.87724	0	0
210	17020	T21C12.7	T21C12.7	3.90762	1.64312	0.420491	3.1234	0	0
211	1957	C12D12.2a	C12D12.2a	3.90676	1.07025	0.273948	2.09979	0	0
212	100	B0035.14	B0035.14	3.90664	0.94081	0.240823	1.91961	0	0
213	11464	F57B10.10.1	F57B10.10.1	3.90541	0.916022	0.234552	1.8869	0	0
214	6968	F16D3.2.2	F16D3.2.2	3.90439	0.836258	0.214184	1.78541	0	0
215	2597	C18E9.2	C18E9.2	3.90132	0.96678	0.247809	1.95447	0	0
216	22786	ZC395.2	ZC395.2	3.89932	1.19366	0.30612	2.28733	0	0
217	8076	F28B3.8	F28B3.8	3.88777	0.834558	0.214663	1.78331	0	0
218	7780	F25H5.1a	F25H5.1a	3.87611	0.77415	0.199724	1.71018	0	0
219	22784	ZC395.10.1	ZC395.10.1	3.87168	0.736048	0.190111	1.66561	0	0
220	6099	F08F8.7.2	F08F8.7.2	3.87079	1.1789	0.304563	2.26404	0	0
221	13727	M01F1.8a	M01F1.8a	3.86829	1.03583	0.267775	2.05029	0	0
222	8051	F28A12.4.2	F28A12.4.2	3.86782	0.729714	0.188663	1.65831	0	0
223	14075	M88.6b	M88.6b	3.86727	1.02908	0.266099	2.04072	0	0
224	8206	F29C12.1b	F29C12.1b	3.86271	0.782943	0.202692	1.72064	0	0
225	10929	F54D5.12.1	F54D5.12.1	3.85421	0.728788	0.189089	1.65725	0	0
226	23514	ZK550.2	ZK550.2	3.85395	1.261	0.327196	2.39661	0	0
227	85	B0025.4	B0025.4	3.85021	1.2485	0.324268	2.37595	0	0
228	10307	F48F5.5	F48F5.5	3.84969	1.47336	0.382721	2.77668	0	0
229	8176	F28H7.3	F28H7.3	3.84794	1.10722	0.287743	2.1543	0	0
230	21356	Y57A10A.23.1	Y57A10A.23.1	3.84747	0.613535	0.159464	1.53	0	0
231	20142	Y43F8B.1c	Y43F8B.1c	3.84731	0.701107	0.182233	1.62575	0	0
232	7661	F23H12.2.2	F23H12.2.2	3.84581	1.17858	0.306458	2.26354	0	0
233	10119	F47B10.1.1	F47B10.1.1	3.84541	0.636976	0.165646	1.55507	0	0
234	21006	Y53G8AR.2a	Y53G8AR.2a	3.84293	0.705102	0.18348	1.63026	0	0
235	5181	C55C3.1	C55C3.1	3.84115	0.923855	0.240515	1.89718	0	0
236	13766	M02B7.5	M02B7.5	3.83963	0.57934	0.150884	1.49417	0	0
237	23827	ZK856.8.1	ZK856.8.1	3.8354	0.815337	0.212582	1.75971	0	0
238	17810	T28D6.6	T28D6.6	3.83527	1.04572	0.272658	2.0644	0	0
239	23098	ZK1236.2	ZK1236.2	3.83151	0.635157	0.165772	1.55311	0	0
240	12603	K03B4.7a.1	K03B4.7a.1	3.82795	0.713759	0.18646	1.64007	0	0
241	12983	K07C5.1	K07C5.1	3.8254	0.972712	0.254277	1.96253	0	0
242	12741	K04F10.4d	K04F10.4d	3.82528	0.67965	0.177673	1.60175	0	0
243	20247	Y45F3A.3a.2	Y45F3A.3a.2	3.81974	0.901661	0.236053	1.86822	0	0
244	10479	F52A8.5.1	F52A8.5.1	3.81722	1.46659	0.384203	2.76368	0	0
245	12774	K04G7.4b.1	K04G7.4b.1	3.8101	1.12839	0.296157	2.18614	0	0
246	22722	ZC247.3	ZC247.3	3.80804	0.826185	0.216958	1.77299	0	0
247	12061	H06O01.3	H06O01.3	3.80762	1.33035	0.34939	2.51463	0	0
248	23217	ZK180.1	ZK180.1	3.80482	1.17412	0.308587	2.25655	0	0
249	22925	ZC518.3a	ZC518.3a	3.80337	0.729593	0.191828	1.65817	0	0
250	6969	F16D3.2.3	F16D3.2.3	3.79579	0.752646	0.198284	1.68488	0	0
251	16791	T19B4.3.2	T19B4.3.2	3.79396	0.950466	0.250521	1.9325	0	0
252	13545	K11E8.1f.1	K11E8.1f.1	3.79261	0.553013	0.145813	1.46715	0	0
253	23018	ZK1058.9	ZK1058.9	3.79182	0.832603	0.219579	1.7809	0	0
254	14034	M57.2.1	M57.2.1	3.7893	0.960392	0.253449	1.94584	0	0
255	2870	C25E10.9b.2	C25E10.9b.2	3.7886	1.17241	0.309456	2.25387	0	0
256	22215	Y73E7A.3	Y73E7A.3	3.78569	1.16038	0.306518	2.23517	0	0
257	2444	C17G1.6b	C17G1.6b	3.7832	0.820124	0.216781	1.76556	0	0
258	23145	ZK1290.12	ZK1290.12	3.78312	1.31115	0.34658	2.4814	0	0
259	22070	Y71H2AM.2	Y71H2AM.2	3.78038	0.935353	0.247423	1.91236	0	0
260	21592	Y60A3A.7	Y60A3A.7	3.77994	0.891294	0.235796	1.85484	0	0
261	23612	ZK637.8c	ZK637.8c	3.77334	0.622393	0.164945	1.53943	0	0
262	21474	Y57G7A.10b	Y57G7A.10b	3.7693	1.17571	0.311917	2.25904	0	0
263	16299	T10E9.7b	T10E9.7b	3.76853	0.789331	0.209454	1.72827	0	0
264	13450	K10D2.7	K10D2.7	3.76726	1.22432	0.32499	2.33646	0	0
265	6614	F13D11.4	F13D11.4	3.76169	0.7439	0.197757	1.6747	0	0
266	16172	T09B9.4.1	T09B9.4.1	3.76108	0.918395	0.244184	1.89001	0	0
267	15083	R155.1a.1	R155.1a.1	3.76073	1.24093	0.329971	2.36351	0	0
268	23304	ZK287.9	ZK287.9	3.75915	0.891219	0.23708	1.85474	0	0
269	9727	F44B9.2	F44B9.2	3.7546	0.908112	0.241866	1.87659	0	0
270	20976	Y53F4B.27a.1	Y53F4B.27a.1	3.74974	0.987865	0.263449	1.98325	0	0
271	23359	ZK370.5.1	ZK370.5.1	3.74767	0.940611	0.250985	1.91934	0	0
272	5804	F01G10.10	F01G10.10	3.74348	0.944247	0.252238	1.92418	0	0
273	11546	F57F5.1	F57F5.1	3.73849	0.603538	0.161439	1.51944	0	0
274	19589	Y38A10A.2	Y38A10A.2	3.73374	0.82822	0.22182	1.77549	0	0
275	3863	C36E8.1.1	C36E8.1.1	3.73333	1.36751	0.366299	2.58025	0	0
276	13908	M05B5.2	M05B5.2	3.73121	0.957983	0.256749	1.94259	0	0
277	6213	F09E5.8	F09E5.8	3.7311	0.901543	0.241629	1.86806	0	0
278	15173	T01A4.2	T01A4.2	3.73063	0.964857	0.258631	1.95187	0	0
279	13053	K07G5.2	K07G5.2	3.7306	0.996311	0.267065	1.99489	0	0
280	109	B0035.5.1	B0035.5.1	3.72917	1.56475	0.419596	2.95825	0	0
281	20522	Y48A6C.4	Y48A6C.4	3.72655	0.903695	0.242502	1.87085	0	0
282	243	B0244.2.1	B0244.2.1	3.72423	0.860732	0.231117	1.81596	0	0
283	23540	ZK6.10	ZK6.10	3.72276	0.722887	0.19418	1.65048	0	0
284	8473	F32D8.12c.2	F32D8.12c.2	3.71637	0.884876	0.238102	1.84661	0	0
285	2257	C16A3.10b	C16A3.10b	3.71469	0.680572	0.183211	1.60277	0	0
286	20686	Y49E10.18	Y49E10.18	3.7137	1.16003	0.312364	2.23461	0	0
287	20601	Y48G1A.3	Y48G1A.3	3.70332	0.850604	0.229687	1.80326	0	0
288	22102	Y71H2B.6	Y71H2B.6	3.70197	0.943359	0.254827	1.923	0	0
289	6034	F08B6.2.2	F08B6.2.2	3.69851	0.898762	0.243007	1.86446	0	0
290	18739	Y105E8A.12	Y105E8A.12	3.69822	0.989782	0.267637	1.98588	0	0
291	15287	T01G9.2a	T01G9.2a	3.69426	1.28589	0.348077	2.43832	0	0
292	15816	T06D8.3	T06D8.3	3.69049	0.864169	0.234161	1.82029	0	0
293	6352	F10E7.8	F10E7.8	3.68917	0.90735	0.245949	1.8756	0	0
294	21501	Y59A8B.10	Y59A8B.10	3.68872	0.990454	0.268509	1.98681	0	0
295	7695	F25B5.3c.4	F25B5.3c.4	3.68575	0.646629	0.17544	1.56551	0	0
296	8440	F32B5.8	F32B5.8	3.68523	0.715663	0.194197	1.64224	0	0
297	18606	W10D9.5.1	W10D9.5.1	3.68421	1.07688	0.292295	2.10946	0	0
298	16959	T20G5.14	T20G5.14	3.6839	1.12074	0.304226	2.17458	0	0
299	15147	R57.1a	R57.1a	3.68042	0.770333	0.209306	1.70566	0.0887635	0
300	11158	F55F3.1.1	F55F3.1.1	3.67048	1.02031	0.277977	2.02835	0.0887635	0
301	7055	F17C8.4.2	F17C8.4.2	3.66637	0.772039	0.210573	1.70768	0.0887635	0
302	19942	Y40B1A.4	Y40B1A.4	3.666	1.05413	0.287543	2.07647	0.0887635	0
303	2601	C18E9.5	C18E9.5	3.66464	1.19766	0.326815	2.29367	0.0887635	0
304	22033	Y71G12B.24	Y71G12B.24	3.66419	1.17107	0.319599	2.25179	0.0887635	0
305	5115	C54G4.8.1	C54G4.8.1	3.66289	0.526782	0.143816	1.44071	0.0887635	0
306	9276	F40F12.1	F40F12.1	3.66108	1.35777	0.370865	2.56288	0.0887635	0
307	20911	Y52B11A.3a	Y52B11A.3a	3.65709	0.781202	0.213613	1.71856	0.0887635	0
308	2523	C18A3.6a	C18A3.6a	3.65487	0.79152	0.216566	1.7309	0.0887635	0
309	10943	F54D7.2	F54D7.2	3.6515	0.825991	0.226206	1.77275	0.0887635	0
310	23177	ZK1320.10.2	ZK1320.10.2	3.65148	1.13647	0.311234	2.19842	0.0887635	0
311	9004	F37B4.7.2	F37B4.7.2	3.64949	0.933955	0.255914	1.91051	0.0887635	0
312	18717	Y105C5B.18	Y105C5B.18	3.64514	1.46607	0.402198	2.76268	0.0887635	0
313	4783	C50D2.3	C50D2.3	3.64372	0.723917	0.198675	1.65166	0.0887635	0
314	22006	Y71G10AL.1b	Y71G10AL.1b	3.6428	0.9468	0.25991	1.92759	0.0887635	0
315	6403	F10G8.1	F10G8.1	3.64173	0.798998	0.219401	1.73989	0.0887635	0
316	23855	ZK892.1b	ZK892.1b	3.63936	0.463684	0.127408	1.37906	0.0887635	0
317	13207	K08F8.1b.1	K08F8.1b.1	3.63861	0.656435	0.180408	1.57618	0.0887635	0
318	3277	C30F12.4	C30F12.4	3.6382	0.81717	0.224608	1.76195	0.0887635	0
319	21619	Y62E10A.13b	Y62E10A.13b	3.63675	1.02677	0.282333	2.03746	0.0887635	0
320	10869	F54C1.7.2	F54C1.7.2	3.63609	0.649138	0.178527	1.56823	0.0887635	0
321	12221	H23N18.5	H23N18.5	3.63513	1.59709	0.439348	3.02532	0.0887635	0
322	10606	F52H2.2	F52H2.2	3.63454	0.805089	0.22151	1.74725	0.0887635	0
323	10534	F52D1.1	F52D1.1	3.62956	0.990044	0.272772	1.98625	0.0887635	0
324	21519	Y59A8B.6.2	Y59A8B.6.2	3.62801	1.03054	0.284052	2.04279	0.0887635	0
325	19818	Y39B6A.39	Y39B6A.39	3.62681	0.651978	0.179766	1.57132	0.0887635	0
326	22023	Y71G12B.18	Y71G12B.18	3.62365	1.40521	0.387788	2.64856	0.0887635	0
327	22541	Y94H6A.8.1	Y94H6A.8.1	3.62363	0.63071	0.174055	1.54833	0.0887635	0
328	23188	ZK1320.9.2	ZK1320.9.2	3.61903	0.967574	0.267357	1.95555	0.0887635	0
329	20318	Y46G5A.18	Y46G5A.18	3.61606	0.833818	0.230587	1.7824	0.0887635	0
330	18035	W02D3.7.1	W02D3.7.1	3.61587	1.22786	0.339574	2.34219	0.0887635	0
331	6395	F10G7.5a	F10G7.5a	3.61555	0.994624	0.275096	1.99256	0.0887635	0
332	3610	C34B4.2a.1	C34B4.2a.1	3.6132	0.786827	0.217765	1.72528	0.0887635	0
333	6594	F13B6.3.1	F13B6.3.1	3.60731	0.954468	0.264593	1.93787	0.0887635	0
334	16038	T08A9.7.1	T08A9.7.1	3.60317	0.645795	0.17923	1.5646	0.0887635	0
335	23547	ZK6.7a	ZK6.7a	3.59561	0.723663	0.201263	1.65137	0.0887635	0
336	17295	T23F2.1.1	T23F2.1.1	3.59391	0.555043	0.15444	1.46921	0.0887635	0
337	15740	T05H10.1	T05H10.1	3.59379	0.678682	0.188849	1.60068	0.0887635	0
338	22263	Y74C10AL.2	Y74C10AL.2	3.59307	1.24377	0.346159	2.36817	0.0887635	0
339	7116	F18C5.5	F18C5.5	3.5928	0.859296	0.239172	1.81415	0.0887635	0
340	12771	K04G7.4a.1	K04G7.4a.1	3.59265	1.27067	0.353688	2.41274	0.0887635	0
341	3325	C30H7.2b	C30H7.2b	3.5915	1.22721	0.341697	2.34113	0.0887635	0
342	271	B0261.2b	B0261.2b	3.58748	1.18464	0.330215	2.27306	0.0887635	0
343	23500	ZK546.17.1	ZK546.17.1	3.58427	1.39032	0.387895	2.62137	0.0887635	0
344	7363	F21C3.3	F21C3.3	3.58245	1.31457	0.366947	2.48728	0.0887635	0
345	21018	Y53G8B.4	Y53G8B.4	3.57796	0.950822	0.265744	1.93297	0.0887635	0
346	12981	K07C11.8.2	K07C11.8.2	3.57704	1.35682	0.379312	2.5612	0.0887635	0
347	9703	F43G9.9	F43G9.9	3.57102	0.76982	0.215574	1.70506	0.0887635	0
348	18051	W02D9.2	W02D9.2	3.56878	0.702577	0.196868	1.62741	0.0887635	0
349	22445	Y82E9BR.14b	Y82E9BR.14b	3.56446	0.770532	0.216171	1.7059	0.0887635	0
350	14465	R07C12.2	R07C12.2	3.56272	1.09748	0.308045	2.1398	0.0887635	0
351	932	C02F5.6b	C02F5.6b	3.56253	0.89942	0.252467	1.86532	0.0887635	0
352	23321	ZK337.5	ZK337.5	3.55946	0.762232	0.214143	1.69611	0.0887635	0
353	16777	T19B10.2.2	T19B10.2.2	3.55728	0.459462	0.129161	1.37503	0.0887635	0
354	22966	ZK1010.7	ZK1010.7	3.55563	1.77006	0.497818	3.41068	0.0887635	0
355	21322	Y56A3A.21.1	Y56A3A.21.1	3.55419	0.765253	0.21531	1.69967	0.0887635	0
356	16696	T16G12.5	T16G12.5	3.55164	1.0007	0.281758	2.00097	0.0887635	0
357	15076	R151.7a.2	R151.7a.2	3.55135	1.02281	0.288007	2.03188	0.0887635	0
358	1664	C08F11.8	C08F11.8	3.54194	0.696478	0.196637	1.62054	0.0887635	0
359	23187	ZK1320.9.1	ZK1320.9.1	3.54185	0.819771	0.231453	1.76513	0.0887635	0
360	162	B0207.7	B0207.7	3.54159	0.620415	0.17518	1.53732	0.0887635	0
361	4582	C47E8.7.1	C47E8.7.1	3.54026	0.704255	0.198928	1.6293	0.0887635	0
362	5362	D1054.1	D1054.1	3.53862	0.725571	0.205043	1.65355	0.0887635	0
363	8104	F28C6.6	F28C6.6	3.53762	0.770926	0.217922	1.70636	0.0887635	0
364	5124	C54G7.2.2	C54G7.2.2	3.53659	0.727041	0.205577	1.65524	0.0887635	0
365	7134	F18E3.7a	F18E3.7a	3.53548	0.696427	0.196982	1.62049	0.0887635	0
366	2545	C18B2.5a.1	C18B2.5a.1	3.53539	0.556249	0.157337	1.47044	0.0887635	0
367	107	B0035.3	B0035.3	3.53296	0.822808	0.232895	1.76885	0.0887635	0
368	12770	K04G7.3a	K04G7.3a	3.53192	0.728699	0.206318	1.65714	0.0887635	0
369	9788	F44E7.4b	F44E7.4b	3.53159	0.78998	0.22369	1.72905	0.0887635	0
370	19603	Y38C1AA.1a	Y38C1AA.1a	3.53025	0.906607	0.256811	1.87463	0.0887635	0
371	5272	D1005.1	D1005.1	3.52995	0.44462	0.125957	1.36096	0.0887635	0
372	18419	W07A8.3.2	W07A8.3.2	3.52787	0.970878	0.275202	1.96003	0.0887635	0
373	21770	Y67D2.3	Y67D2.3	3.52456	0.682278	0.193578	1.60467	0.0887635	0
374	2923	C25H3.9a.1	C25H3.9a.1	3.52421	0.628927	0.178459	1.54641	0.0887635	0
375	14693	R09H10.5	R09H10.5	3.52065	0.702888	0.199647	1.62776	0.0887635	0
376	7691	F25B5.3b	F25B5.3b	3.52048	0.539718	0.153308	1.45369	0.0887635	0
377	23528	ZK593.3	ZK593.3	3.52029	0.870162	0.247185	1.82787	0.0887635	0
378	15597	T05A10.3	T05A10.3	3.51915	1.82331	0.518113	3.53893	0.0887635	0
379	2761	C24F3.1a	C24F3.1a	3.51748	0.546294	0.155308	1.46033	0.0887635	0
380	21621	Y62E10A.13d	Y62E10A.13d	3.51727	0.820198	0.233192	1.76565	0.0887635	0
381	23161	ZK1307.1b.2	ZK1307.1b.2	3.51671	0.967443	0.275098	1.95537	0.0887635	0
382	12805	K05C4.5.1	K05C4.5.1	3.5159	0.989075	0.281315	1.98491	0.0887635	0
383	2216	C15F1.6	C15F1.6	3.51585	0.534548	0.15204	1.44849	0.0887635	0
384	15316	T02B11.3a	T02B11.3a	3.51516	0.441906	0.125714	1.3584	0.0887635	0
385	436	B0361.8	B0361.8	3.51372	0.875466	0.249157	1.8346	0.0887635	0
386	18127	W03D8.6.1	W03D8.6.1	3.51269	0.519682	0.147944	1.43364	0.0887635	0
387	19568	Y37H2A.1	Y37H2A.1	3.51151	0.748984	0.213294	1.68061	0.0887635	0
388	7135	F18E3.7b	F18E3.7b	3.50812	0.818601	0.233345	1.76369	0.0887635	0
389	548	B0464.4.1	B0464.4.1	3.50811	0.805505	0.229612	1.74776	0.0887635	0
390	21725	Y66D12A.15	Y66D12A.15	3.50795	0.791381	0.225597	1.73073	0.0887635	0
391	11703	F58F6.4	F58F6.4	3.50776	1.26166	0.359676	2.39771	0.0887635	0
392	20623	Y48G1C.2.1	Y48G1C.2.1	3.49903	0.71476	0.204274	1.64121	0.0887635	0
393	22499	Y8G1A.2	Y8G1A.2	3.49837	0.784032	0.224113	1.72194	0.0887635	0
394	1444	C06G3.5b.1	C06G3.5b.1	3.49648	0.835682	0.239007	1.7847	0.0887635	0
395	9932	F45G2.4	F45G2.4	3.495	0.87669	0.250841	1.83616	0.0887635	0
396	3079	C27F2.9	C27F2.9	3.49378	1.14848	0.328723	2.21681	0.0887635	0
397	23378	ZK381.5b	ZK381.5b	3.4935	0.702964	0.201221	1.62785	0.0887635	0
398	15766	T05H4.5.1	T05H4.5.1	3.49287	1.00134	0.286682	2.00187	0.0887635	0
399	15818	T06D8.5.2	T06D8.5.2	3.49183	0.8874	0.254136	1.84984	0.0887635	0
400	21303	Y55H10A.1.2	Y55H10A.1.2	3.49018	0.758584	0.217348	1.69183	0.0887635	0
401	19739	Y39A1A.23.2	Y39A1A.23.2	3.48774	0.952621	0.273134	1.93539	0.0887635	0
402	21797	Y67H2A.1	Y67H2A.1	3.4872	1.14235	0.327585	2.20741	0.0887635	0
403	22489	Y87G2A.8b	Y87G2A.8b	3.4872	0.743308	0.213153	1.67401	0.0887635	0
404	14193	R03E9.3a	R03E9.3a	3.48706	0.937217	0.26877	1.91483	0.0887635	0
405	12021	H05C05.2a	H05C05.2a	3.48674	0.724888	0.207899	1.65277	0.0887635	0
406	343	B0303.2	B0303.2	3.48581	0.580939	0.166659	1.49582	0.0887635	0
407	17451	T24H7.1	T24H7.1	3.48577	0.769215	0.220673	1.70434	0.0887635	0
408	1151	C04G6.3.1	C04G6.3.1	3.48569	0.720272	0.206637	1.64749	0.0887635	0
409	7927	F26F4.13	F26F4.13	3.48108	1.41163	0.405515	2.66037	0.0887635	0
410	1547	C07G1.8	C07G1.8	3.48067	0.741224	0.212954	1.67159	0.0887635	0
411	8380	F31F6.4b	F31F6.4b	3.47853	0.692589	0.199104	1.61618	0.0887635	0
412	1331	C06A8.1a.1	C06A8.1a.1	3.47695	0.599417	0.172397	1.5151	0.0887635	0
413	15805	T06D10.1	T06D10.1	3.47679	0.74717	0.214902	1.6785	0.0887635	0
414	13769	M02D8.1	M02D8.1	3.47676	0.567758	0.163301	1.48222	0.0887635	0
415	4328	C44E4.1a	C44E4.1a	3.47633	0.652082	0.187578	1.57143	0.0887635	0
416	13577	K11H12.8a	K11H12.8a	3.47612	1.14006	0.32797	2.20391	0.0887635	0
417	23526	ZK593.1	ZK593.1	3.47526	1.02321	0.294428	2.03244	0.0887635	0
418	3368	C31H1.6b	C31H1.6b	3.47325	1.39834	0.402602	2.63598	0.0887635	0
419	21289	Y55F3BR.6	Y55F3BR.6	3.47239	0.781049	0.224931	1.71838	0.0887635	0
420	18749	Y105E8A.21.1	Y105E8A.21.1	3.4698	0.750487	0.216291	1.68236	0.0887635	0
421	3244	C30A5.3.1	C30A5.3.1	3.4693	1.23145	0.354957	2.34803	0.0887635	0
422	3168	C29E4.12	C29E4.12	3.46614	0.891166	0.257106	1.85467	0.0887635	0
423	116	B0041.2a.1	B0041.2a.1	3.46528	0.5218	0.150579	1.43575	0.0887635	0
424	2937	C26B9.5	C26B9.5	3.46494	0.737789	0.21293	1.66762	0.0887635	0
425	17782	T28B4.4.2	T28B4.4.2	3.46399	0.913599	0.263742	1.88374	0.0887635	0
426	8050	F28A12.4.1	F28A12.4.1	3.46323	0.804282	0.232235	1.74628	0.0887635	0
427	2868	C25E10.9a	C25E10.9a	3.46323	0.982357	0.283654	1.97569	0.0887635	0
428	13375	K09H9.5b	K09H9.5b	3.46316	1.38825	0.400862	2.61761	0.0887635	0
429	4476	C46F4.2.1	C46F4.2.1	3.46158	1.1547	0.333577	2.22638	0.0887635	0
430	23623	ZK652.2	ZK652.2	3.45833	0.958076	0.277034	1.94272	0.0887635	0
431	23237	ZK20.5	ZK20.5	3.45769	0.663309	0.191836	1.58371	0.0887635	0
432	21521	Y59A8B.8	Y59A8B.8	3.45639	0.579674	0.167711	1.49451	0.0887635	0
433	20242	Y45F10D.7	Y45F10D.7	3.45262	0.866818	0.251061	1.82364	0.0887635	0
434	14319	R05F9.12.1	R05F9.12.1	3.45116	0.548583	0.158956	1.46265	0.0887635	0
435	21964	Y71F9AL.16	Y71F9AL.16	3.44946	0.933409	0.270596	1.90978	0.0887635	0
436	1796	C09G4.3	C09G4.3	3.44884	0.804358	0.233226	1.74637	0.0887635	0
437	22792	ZC395.7	ZC395.7	3.44608	1.12996	0.327897	2.18853	0.0887635	0
438	18793	Y105E8B.8a	Y105E8B.8a	3.44576	0.754387	0.218932	1.68692	0.0887635	0
439	10369	F49C5.11	F49C5.11	3.44567	1.65579	0.480542	3.15095	0.0887635	0
440	1754	C09E8.1b	C09E8.1b	3.44381	0.526686	0.152937	1.44062	0.0887635	0
441	15868	T06G6.9	T06G6.9	3.44377	0.814864	0.23662	1.75913	0.0887635	0
442	22884	ZC477.9a	ZC477.9a	3.44218	0.631723	0.183524	1.54941	0.0887635	0
443	14487	R07E3.1b.2	R07E3.1b.2	3.44193	0.677629	0.196875	1.59951	0.0887635	0
444	21499	Y59A8A.3.2	Y59A8A.3.2	3.44096	0.871476	0.253265	1.82953	0.0887635	0
445	20988	Y53F4B.39	Y53F4B.39	3.43644	0.772535	0.224807	1.70827	0.0887635	0
446	519	B0432.4	B0432.4	3.43628	0.695923	0.202522	1.61992	0.0887635	0
447	6148	F09B12.1b.1	F09B12.1b.1	3.43612	0.890562	0.259177	1.8539	0.0887635	0
448	21951	Y71D11A.1	Y71D11A.1	3.43578	0.607491	0.176813	1.52361	0.0887635	0
449	19340	Y25C1A.7c	Y25C1A.7c	3.43546	0.972408	0.283051	1.96211	0.0887635	0
450	1945	C11H1.3	C11H1.3	3.43482	0.579241	0.168638	1.49406	0.0887635	0
451	18231	W04E12.7	W04E12.7	3.43471	1.24539	0.36259	2.37083	0.0887635	0
452	20454	Y47G6A.20c	Y47G6A.20c	3.43362	0.802704	0.233778	1.74437	0.0887635	0
453	13918	M05D6.5.2	M05D6.5.2	3.43324	0.954012	0.277875	1.93725	0.0887635	0
454	20635	Y48G8AL.11	Y48G8AL.11	3.43296	0.664528	0.193573	1.58505	0.0887635	0
455	8535	F33A8.7	F33A8.7	3.43231	1.58459	0.461667	2.99922	0.0887635	0
456	23835	ZK858.6.1	ZK858.6.1	3.43138	0.655738	0.1911	1.57542	0.0887635	0
457	5415	D2005.3	D2005.3	3.43097	0.982744	0.286433	1.97622	0.0887635	0
458	14942	R12E2.4a	R12E2.4a	3.42733	1.05061	0.306537	2.0714	0.0887635	0
459	9107	F38B7.1b	F38B7.1b	3.42686	0.687564	0.20064	1.61056	0.0887635	0
460	15303	T01H3.1.2	T01H3.1.2	3.42547	0.819527	0.239245	1.76483	0.0887635	0
461	23762	ZK809.3.1	ZK809.3.1	3.42467	0.507393	0.148158	1.42148	0.0887635	0
462	20919	Y52D3.1a.3	Y52D3.1a.3	3.42366	0.798573	0.233251	1.73938	0.0887635	0
463	14116	R01H2.5	R01H2.5	3.42366	0.991319	0.28955	1.988	0.0887635	0
464	2651	C18H9.7	C18H9.7	3.42047	0.78349	0.229059	1.72129	0.0887635	0
465	17481	T25B9.9.1	T25B9.9.1	3.42017	1.14918	0.336001	2.21788	0.0887635	0
466	7787	F25H5.3b	F25H5.3b	3.41993	0.58734	0.17174	1.50247	0.0887635	0
467	9581	F42G8.10b.2	F42G8.10b.2	3.41367	0.558509	0.16361	1.47275	0.0887635	0
468	22538	Y94H6A.5a	Y94H6A.5a	3.41342	1.01986	0.298779	2.02772	0.0887635	0
469	272	B0261.4a	B0261.4a	3.41334	0.721764	0.211454	1.6492	0.0887635	0
470	22352	Y76B12C.3	Y76B12C.3	3.41198	0.961943	0.281931	1.94793	0.0887635	0
471	2395	C17D12.1a	C17D12.1a	3.41179	1.07064	0.313806	2.10036	0.0887635	0
472	21115	Y54F10AM.5.2	Y54F10AM.5.2	3.41036	0.576317	0.16899	1.49104	0.0887635	0
473	17822	T28D9.3c	T28D9.3c	3.41016	0.710336	0.2083	1.63618	0.0887635	0
474	15302	T01H3.1.1	T01H3.1.1	3.40845	0.692205	0.203085	1.61575	0.0887635	0
475	4526	C47B2.2b.1	C47B2.2b.1	3.40827	0.967645	0.283911	1.95565	0.0887635	0
476	11445	F57A8.2a	F57A8.2a	3.4058	1.11011	0.325947	2.15862	0.0887635	0
477	20173	Y43H11AL.1.3	Y43H11AL.1.3	3.40437	0.74081	0.217605	1.67111	0.0887635	0
478	1472	C06H5.6	C06H5.6	3.4033	0.728608	0.214089	1.65704	0.0887635	0
479	19094	Y11D7A.9	Y11D7A.9	3.40036	1.32225	0.388857	2.50057	0.0887635	0
480	3825	C36B1.7	C36B1.7	3.39952	1.22093	0.359147	2.33096	0.0887635	0
481	7373	F21D12.3	F21D12.3	3.39544	0.790352	0.232769	1.7295	0.0887635	0
482	2076	C14A4.9.1	C14A4.9.1	3.39513	1.24109	0.36555	2.36377	0.0887635	0
483	14505	R07E5.13	R07E5.13	3.39367	0.912906	0.269002	1.88283	0.0887635	0
484	7660	F23H12.2.1	F23H12.2.1	3.39219	0.730605	0.215378	1.65933	0.0887635	0
485	22312	Y75B8A.24	Y75B8A.24	3.38874	0.796546	0.235057	1.73694	0.0887635	0
486	11101	F55C12.5b	F55C12.5b	3.38729	0.732348	0.216205	1.66134	0.0887635	0
487	23684	ZK686.1	ZK686.1	3.38718	0.781143	0.230618	1.71849	0.0887635	0
488	19551	Y37E3.17a	Y37E3.17a	3.38526	1.00822	0.297827	2.01143	0.0887635	0
489	22407	Y80D3A.2.1	Y80D3A.2.1	3.38403	0.695722	0.20559	1.61969	0.0887635	0
490	11855	F59B2.7	F59B2.7	3.38362	0.740977	0.218989	1.67131	0.0887635	0
491	1839	C09H6.2a	C09H6.2a	3.38211	0.833115	0.24633	1.78153	0.0887635	0
492	7595	F23B2.5a	F23B2.5a	3.38163	0.740569	0.218998	1.67083	0.0887635	0
493	21515	Y59A8B.25	Y59A8B.25	3.38016	0.861531	0.254879	1.81697	0.0887635	0
494	17639	T27A10.7	T27A10.7	3.37994	0.960398	0.284147	1.94585	0.0887635	0
495	4555	C47D2.2	C47D2.2	3.3773	1.26219	0.373726	2.39859	0.0887635	0
496	13467	K10F12.4a	K10F12.4a	3.37632	1.26772	0.375475	2.40781	0.0887635	0
497	22812	ZC410.5a	ZC410.5a	3.37568	1.60973	0.47686	3.05194	0.0887635	0
498	1840	C09H6.2b	C09H6.2b	3.3756	0.697704	0.20669	1.62192	0.0887635	0
499	2029	C13D9.1	C13D9.1	3.37063	0.634871	0.188354	1.5528	0.0887635	0
500	23196	ZK1321.3.2	ZK1321.3.2	3.37001	0.763563	0.226575	1.69768	0.0887635	0
501	9827	F44G4.1	F44G4.1	3.36891	0.799965	0.237455	1.74106	0.0887635	0
502	1791	C09G4.2b.2	C09G4.2b.2	3.36681	0.675883	0.200749	1.59757	0.0887635	0
503	2265	C16A3.5.1	C16A3.5.1	3.36575	0.389784	0.115809	1.3102	0.0887635	0
504	18994	Y116A8C.16b	Y116A8C.16b	3.36484	0.961601	0.285779	1.94747	0.0887635	0
505	4293	C44C1.5a	C44C1.5a	3.36455	1.13188	0.336414	2.19145	0.0887635	0
506	3642	C34D1.4	C34D1.4	3.36249	1.48694	0.442215	2.80294	0.0887635	0
507	6032	F08B6.1	F08B6.1	3.36025	0.569224	0.169399	1.48373	0.0887635	0
508	4225	C43E11.8	C43E11.8	3.36005	1.07285	0.319296	2.10358	0.0887635	0
509	6852	F15B10.1b	F15B10.1b	3.35863	0.912731	0.271756	1.88261	0.0887635	0
510	23727	ZK742.5	ZK742.5	3.355	1.18102	0.352018	2.26737	0.0887635	0
511	16566	T13H5.8.2	T13H5.8.2	3.35313	0.530743	0.158283	1.44467	0.0887635	0
512	19821	Y39B6A.41	Y39B6A.41	3.35095	0.871496	0.260075	1.82956	0.0887635	0
513	21617	Y62E10A.12.1	Y62E10A.12.1	3.34895	0.788613	0.235481	1.72741	0.0887635	0
514	16574	T14B4.3	T14B4.3	3.34382	0.670452	0.200504	1.59157	0.0887635	0
515	18832	Y106G6H.5.2	Y106G6H.5.2	3.34381	0.749249	0.22407	1.68092	0.0887635	0
516	17332	T23G5.2a.2	T23G5.2a.2	3.34121	0.543275	0.162598	1.45728	0.0887635	0
517	10232	F47G6.2	F47G6.2	3.33789	0.864004	0.258848	1.82008	0.0887635	0
518	3150	C28H8.3.2	C28H8.3.2	3.33716	0.695398	0.20838	1.61933	0.0887635	0
519	20171	Y43H11AL.1.1	Y43H11AL.1.1	3.33569	1.15508	0.346279	2.22697	0.0887635	0
520	23437	ZK484.1.2	ZK484.1.2	3.33511	0.745962	0.223669	1.67709	0.0887635	0
521	10730	F53E4.1	F53E4.1	3.33478	1.28392	0.385008	2.43499	0.0887635	0
522	16973	T20H4.3b	T20H4.3b	3.33449	0.696299	0.208817	1.62034	0.0887635	0
523	14171	R03A10.4a.1	R03A10.4a.1	3.33308	1.15321	0.345988	2.22408	0.0887635	0
524	17277	T23E7.2d	T23E7.2d	3.33204	0.589138	0.17681	1.50435	0.0887635	0
525	80	B0024.9.1	B0024.9.1	3.3304	0.863662	0.259327	1.81965	0.0887635	0
526	12825	K05F1.8	K05F1.8	3.32941	0.88514	0.265855	1.84694	0.0887635	0
527	8514	F32H5.1	F32H5.1	3.32916	0.729869	0.219235	1.65849	0.0887635	0
528	23870	ZK896.7	ZK896.7	3.32835	0.83235	0.250079	1.78058	0.0887635	0
529	16336	T10H9.5c.2	T10H9.5c.2	3.32428	1.01814	0.306275	2.02531	0.0887635	0
530	7507	F22D6.5	F22D6.5	3.32378	0.644042	0.193768	1.5627	0.0887635	0
531	22728	ZC262.3a	ZC262.3a	3.32312	1.5147	0.455809	2.8574	0.0887635	0
532	3123	C28D4.2	C28D4.2	3.32275	0.816965	0.24587	1.7617	0.0887635	0
533	3634	C34C6.5b.1	C34C6.5b.1	3.32139	0.872467	0.262682	1.83079	0.0887635	0
534	8470	F32D8.12a	F32D8.12a	3.31978	0.726884	0.218956	1.65506	0.0887635	0
535	16908	T20D3.2.2	T20D3.2.2	3.31881	0.763285	0.229988	1.69735	0.0887635	0
536	12392	K01C8.10.1	K01C8.10.1	3.31823	0.580823	0.17504	1.4957	0.0887635	0
537	17929	W01B11.6a.1	W01B11.6a.1	3.31803	1.39598	0.420724	2.63166	0.0887635	0
538	23076	ZK1128.7	ZK1128.7	3.31754	0.680877	0.205236	1.60311	0.0887635	0
539	18989	Y116A8C.12	Y116A8C.12	3.31534	0.584092	0.176179	1.49909	0.0887635	0
540	4429	C46A5.3a	C46A5.3a	3.31219	0.95123	0.28719	1.93352	0.0887635	0
541	15767	T05H4.5.2	T05H4.5.2	3.30976	0.642266	0.194052	1.56078	0.0887635	0
542	8565	F33D4.5.2	F33D4.5.2	3.30694	1.18153	0.357289	2.26818	0.0887635	0
543	21119	Y54F10AR.1	Y54F10AR.1	3.30582	1.18478	0.358391	2.27329	0.0887635	0
544	21498	Y59A8A.3.1	Y59A8A.3.1	3.3054	0.646012	0.195441	1.56484	0.0887635	0
545	7624	F23F1.4	F23F1.4	3.30441	1.16838	0.353583	2.24759	0.0887635	0
546	4171	C42C1.16	C42C1.16	3.30168	1.0733	0.325077	2.10424	0.0887635	0
547	7707	F25B5.7d	F25B5.7d	3.29977	0.782139	0.237028	1.71968	0.0887635	0
548	4739	C50A2.2	C50A2.2	3.29926	0.722113	0.218871	1.6496	0.0887635	0
549	16982	T21B10.2a.1	T21B10.2a.1	3.29758	0.526119	0.159547	1.44005	0.0887635	0
550	18210	W04C9.2	W04C9.2	3.29734	0.613695	0.186118	1.53017	0.0887635	0
551	8404	F32A5.7	F32A5.7	3.29476	0.754315	0.228944	1.68683	0.0887635	0
552	23939	ZK973.6	ZK973.6	3.2941	0.613413	0.186216	1.52987	0.0887635	0
553	16315	T10G3.6	T10G3.6	3.29239	0.909452	0.276228	1.87833	0.0887635	0
554	22488	Y87G2A.8a.1	Y87G2A.8a.1	3.29237	0.64657	0.196384	1.56544	0.0887635	0
555	4832	C50F4.13.1	C50F4.13.1	3.29208	0.540927	0.164312	1.45491	0.0887635	0
556	13081	K08A8.1a	K08A8.1a	3.2911	0.666006	0.202365	1.58667	0.0887635	0
557	14891	R11H6.1.3	R11H6.1.3	3.28813	0.69466	0.211263	1.6185	0.0887635	0
558	14552	R08B4.3	R08B4.3	3.28652	1.13352	0.344898	2.19393	0.0887635	0
559	23541	ZK6.11a	ZK6.11a	3.28634	0.864671	0.26311	1.82092	0.0887635	0
560	667	B0563.4	B0563.4	3.28592	0.735006	0.223683	1.6644	0.0887635	0
561	23181	ZK1320.2.1	ZK1320.2.1	3.28466	0.979078	0.298075	1.9712	0.0887635	0
562	56	B0001.6.1	B0001.6.1	3.28367	0.673362	0.205064	1.59478	0.0887635	0
563	20993	Y53F4B.9	Y53F4B.9	3.28239	0.895228	0.272736	1.8599	0.0887635	0
564	2382	C17C3.1a	C17C3.1a	3.28105	0.763312	0.232642	1.69738	0.0887635	0
565	12902	K06G5.1a.2	K06G5.1a.2	3.28053	0.744206	0.226856	1.67505	0.0887635	0
566	12782	K04H4.5	K04H4.5	3.27749	1.32144	0.403187	2.49915	0.0887635	0
567	16081	T08D2.6	T08D2.6	3.27533	1.0453	0.319144	2.0638	0.0887635	0
568	21193	Y54G2A.4	Y54G2A.4	3.27513	0.98886	0.30193	1.98462	0.0887635	0
569	21061	Y54E10BR.3	Y54E10BR.3	3.27138	0.910574	0.278346	1.87979	0.0887635	0
570	990	C03C10.3.2	C03C10.3.2	3.26571	0.687898	0.210643	1.61093	0.0887635	0
571	19248	Y22D7AL.10.2	Y22D7AL.10.2	3.26451	0.968772	0.296759	1.95717	0.0887635	0
572	15821	T06D8.7.1	T06D8.7.1	3.26418	0.84949	0.260246	1.80186	0.0887635	0
573	21826	Y69A2AR.16	Y69A2AR.16	3.26142	0.944348	0.289551	1.92432	0.0887635	0
574	23356	ZK370.3b	ZK370.3b	3.26113	1.07989	0.331139	2.11387	0.0887635	0
575	19549	Y37E3.16.1	Y37E3.16.1	3.25959	0.910025	0.279184	1.87908	0.0887635	0
576	13856	M03F8.2b	M03F8.2b	3.25956	0.583486	0.179008	1.49847	0.0887635	0
577	22386	Y7A5A.1.1	Y7A5A.1.1	3.25917	0.74854	0.229672	1.68009	0.0887635	0
578	9341	F40H3.1b	F40H3.1b	3.25698	0.681967	0.209386	1.60433	0.0887635	0
579	13153	K08E3.10	K08E3.10	3.25667	0.958604	0.294351	1.94343	0.0887635	0
580	582	B0495.7.2	B0495.7.2	3.2561	0.78078	0.23979	1.71806	0.0887635	0
581	314	B0285.3	B0285.3	3.2544	0.809363	0.248698	1.75244	0.0887635	0
582	19606	Y38C1AA.2	Y38C1AA.2	3.25359	0.846331	0.260122	1.79792	0.0887635	0
583	17781	T28B4.4.1	T28B4.4.1	3.25288	1.05631	0.32473	2.0796	0.0887635	0
584	20404	Y47D3B.10.3	Y47D3B.10.3	3.25023	0.56623	0.174212	1.48065	0.126869	0
585	8484	F32D8.9	F32D8.9	3.25014	0.651243	0.200374	1.57052	0.126869	0
586	18896	Y110A7A.6a.2	Y110A7A.6a.2	3.24717	0.537775	0.165614	1.45173	0.126869	0
587	3827	C36B1.8b	C36B1.8b	3.24612	0.673402	0.207448	1.59483	0.126869	0
588	21714	Y66A7A.6.1	Y66A7A.6.1	3.24288	0.896484	0.276447	1.86152	0.126869	0
589	20630	Y48G1C.8	Y48G1C.8	3.2419	0.45754	0.141133	1.3732	0.126869	0
590	764	C01F6.6e.1	C01F6.6e.1	3.2396	0.796486	0.24586	1.73687	0.126869	0
591	17352	T24A11.1b	T24A11.1b	3.2384	0.750762	0.231831	1.68268	0.126869	0
592	23605	ZK637.2.1	ZK637.2.1	3.23798	0.582392	0.179863	1.49733	0.126869	0
593	11747	F58G6.5a	F58G6.5a	3.23757	0.925789	0.285952	1.89972	0.126869	0
594	1727	C09D1.1c	C09D1.1c	3.2347	0.640721	0.198077	1.55911	0.126869	0
595	23438	ZK484.1.3	ZK484.1.3	3.23422	0.492689	0.152336	1.40707	0.126869	0
596	16838	T19D7.2	T19D7.2	3.2327	1.65693	0.512553	3.15344	0.126869	0
597	7150	F18G5.2	F18G5.2	3.23077	0.718454	0.222378	1.64542	0.126869	0
598	12435	K01G5.9.1	K01G5.9.1	3.22985	0.801408	0.248125	1.7428	0.126869	0
599	10800	F53H1.1	F53H1.1	3.22933	0.470007	0.145543	1.38512	0.126869	0
600	12445	K02A11.4	K02A11.4	3.22786	0.920144	0.285063	1.8923	0.126869	0
601	1511	C07B5.5	C07B5.5	3.22727	0.650262	0.20149	1.56945	0.126869	0
602	1182	C05C10.3.1	C05C10.3.1	3.22573	0.671608	0.208203	1.59285	0.126869	0
603	20658	Y48G9A.8.1	Y48G9A.8.1	3.22517	0.863186	0.26764	1.81905	0.126869	0
604	3671	C34E11.1.1	C34E11.1.1	3.22405	0.337649	0.104728	1.2637	0.126869	0
605	8988	F37B12.2.1	F37B12.2.1	3.22402	0.864381	0.268106	1.82056	0.126869	0
606	6495	F11E6.8	F11E6.8	3.22191	0.65941	0.204664	1.57944	0.126869	0
607	1449	C06G3.9.1	C06G3.9.1	3.22169	1.16707	0.362256	2.24556	0.126869	0
608	20447	Y47G6A.18.1	Y47G6A.18.1	3.22065	0.593423	0.184256	1.50882	0.126869	0
609	22049	Y71G12B.9b	Y71G12B.9b	3.21884	0.738504	0.229432	1.66845	0.126869	0
610	21350	Y57A10A.18	Y57A10A.18	3.21877	0.641392	0.199266	1.55983	0.126869	0
611	556	B0464.7.1	B0464.7.1	3.21801	0.728067	0.226248	1.65642	0.126869	0
612	13209	K08F8.1c.3	K08F8.1c.3	3.21777	0.913246	0.283813	1.88328	0.126869	0
613	5780	F01F1.11	F01F1.11	3.21777	1.01638	0.315866	2.02284	0.126869	0
614	1918	C10H11.9	C10H11.9	3.21656	0.740334	0.230163	1.67056	0.126869	0
615	4483	C46G7.1.1	C46G7.1.1	3.21543	0.839325	0.261031	1.78921	0.126869	0
616	5223	C56E10.4a	C56E10.4a	3.21522	1.01907	0.316951	2.02661	0.126869	0
617	14586	R08E3.2	R08E3.2	3.21336	1.09511	0.340798	2.13629	0.126869	0
618	9789	F44E7.4c.1	F44E7.4c.1	3.21126	0.861851	0.268384	1.81737	0.126869	0
619	14073	M88.5a	M88.5a	3.20944	0.587577	0.183078	1.50272	0.126869	0
620	22550	Y95B8A.5	Y95B8A.5	3.2093	0.825098	0.257096	1.77165	0.126869	0
621	23702	ZK688.8.1	ZK688.8.1	3.20771	0.648407	0.20214	1.56744	0.126869	0
622	21279	Y55F3AR.3	Y55F3AR.3	3.20574	0.587961	0.183409	1.50312	0.126869	0
623	15067	R151.2d.2	R151.2d.2	3.20563	0.560812	0.174946	1.4751	0.126869	0
624	15708	T05F1.1.2	T05F1.1.2	3.20555	0.59362	0.185185	1.50903	0.126869	0
625	20430	Y47D9A.1a.1	Y47D9A.1a.1	3.20545	1.17302	0.365944	2.25483	0.126869	0
626	1810	C09G9.2	C09G9.2	3.20487	0.883804	0.275769	1.84523	0.126869	0
627	8472	F32D8.12b.2	F32D8.12b.2	3.19826	0.856579	0.267826	1.81074	0.126869	0
628	13933	M110.4a	M110.4a	3.19657	0.93754	0.293295	1.91526	0.126869	0
629	1176	C05B5.8	C05B5.8	3.19619	1.51449	0.473842	2.85698	0.126869	0
630	557	B0464.7.2	B0464.7.2	3.19482	0.829847	0.259747	1.7775	0.126869	0
631	6082	F08F3.2a.2	F08F3.2a.2	3.1921	0.647924	0.202977	1.56691	0.126869	0
632	23759	ZK795.3	ZK795.3	3.19076	0.63942	0.200397	1.5577	0.126869	0
633	18209	W04C9.1	W04C9.1	3.19038	0.803096	0.251724	1.74484	0.126869	0
634	19004	Y116A8C.26	Y116A8C.26	3.18924	0.997292	0.312705	1.99625	0.126869	0
635	5740	EGAP2.3.2	EGAP2.3.2	3.18811	1.11738	0.350484	2.16953	0.126869	0
636	2062	C14A4.12a	C14A4.12a	3.18801	0.967744	0.303558	1.95578	0.126869	0
637	23197	ZK1321.4	ZK1321.4	3.18766	0.88405	0.277335	1.84555	0.126869	0
638	2259	C16A3.10c.3	C16A3.10c.3	3.18523	0.794822	0.249533	1.73486	0.126869	0
639	16915	T20D3.8	T20D3.8	3.18302	0.779341	0.244844	1.71635	0.126869	0
640	14929	R12C12.9b	R12C12.9b	3.18242	0.889523	0.279511	1.85256	0.126869	0
641	18439	W07E6.4.2	W07E6.4.2	3.1814	0.520418	0.163582	1.43437	0.126869	0
642	7663	F23H12.4.1	F23H12.4.1	3.18049	0.516977	0.162547	1.43095	0.126869	0
643	8270	F30A10.8a	F30A10.8a	3.18024	0.720539	0.226568	1.6478	0.126869	0
644	13240	K08H10.9	K08H10.9	3.17937	0.949783	0.298734	1.93158	0.126869	0
645	8452	F32B6.8a.1	F32B6.8a.1	3.17306	0.731491	0.230531	1.66035	0.126869	0
646	13267	K09B11.2	K09B11.2	3.17072	0.747116	0.23563	1.67843	0.126869	0
647	18879	Y110A7A.14.2	Y110A7A.14.2	3.17066	0.56842	0.179275	1.4829	0.126869	0
648	16684	T16G1.11	T16G1.11	3.17055	0.70701	0.222993	1.63242	0.126869	0
649	7928	F26F4.2	F26F4.2	3.17042	1.21338	0.382717	2.3188	0.126869	0
650	15085	R155.1b.2	R155.1b.2	3.17019	0.793456	0.250286	1.73322	0.126869	0
651	21518	Y59A8B.6.1	Y59A8B.6.1	3.17	1.17675	0.371215	2.26067	0.126869	0
652	3442	C32E8.10h	C32E8.10h	3.1691	0.801789	0.253002	1.74326	0.126869	0
653	16333	T10H9.5a	T10H9.5a	3.16835	0.993226	0.313484	1.99063	0.126869	0
654	22067	Y71H2AM.16	Y71H2AM.16	3.16734	0.751065	0.237128	1.68303	0.126869	0
655	20506	Y48A6B.10	Y48A6B.10	3.16483	0.500053	0.158003	1.41427	0.126869	0
656	21960	Y71F9AL.12	Y71F9AL.12	3.16385	0.605288	0.191314	1.52128	0.126869	0
657	13236	K08H10.4.1	K08H10.4.1	3.16364	0.722662	0.228427	1.65022	0.126869	0
658	6857	F15B9.3	F15B9.3	3.16282	1.13697	0.35948	2.19919	0.126869	0
659	23	AC7.2a.2	AC7.2a.2	3.16262	1.26524	0.400061	2.40368	0.126869	0
660	13917	M05D6.5.1	M05D6.5.1	3.16244	1.16801	0.36934	2.24702	0.126869	0
661	21114	Y54F10AM.5.1	Y54F10AM.5.1	3.16199	0.643578	0.203536	1.5622	0.126869	0
662	21664	Y63D3A.6b	Y63D3A.6b	3.16188	0.7011	0.221735	1.62574	0.126869	0
663	727	C01B4.9	C01B4.9	3.16088	0.614642	0.194453	1.53118	0.126869	0
664	13064	K07H8.2a	K07H8.2a	3.16072	0.837916	0.265103	1.78747	0.126869	0
665	13204	K08F8.1a.1	K08F8.1a.1	3.16067	0.753885	0.238521	1.68633	0.126869	0
666	17803	T28C6.9	T28C6.9	3.15955	0.636458	0.20144	1.55451	0.126869	0
667	18222	W04D2.5.2	W04D2.5.2	3.15949	0.655358	0.207425	1.57501	0.126869	0
668	18870	Y110A2AR.2	Y110A2AR.2	3.15877	1.01288	0.320655	2.01793	0.126869	0
669	19055	Y119C1B.9	Y119C1B.9	3.15787	1.21025	0.383248	2.31377	0.126869	0
670	14814	R119.4	R119.4	3.15782	0.524887	0.166218	1.43882	0.126869	0
671	10126	F47B10.7.1	F47B10.7.1	3.15602	0.914755	0.289844	1.88525	0.126869	0
672	12012	H04M03.4.2	H04M03.4.2	3.15556	1.32573	0.420124	2.50659	0.126869	0
673	14692	R09H10.4	R09H10.4	3.15545	0.876287	0.277706	1.83565	0.126869	0
674	9828	F44G4.2.1	F44G4.2.1	3.15449	0.570251	0.180774	1.48478	0.126869	0
675	2808	C25A1.10a	C25A1.10a	3.15445	0.60212	0.19088	1.51795	0.126869	0
Genes DOWN in N2(CyaA)	Row	Gene ID	Gene Name	Score(d)	Numerator(r)	Denominator(s+s0)	Fold Change	q-value(%)	localfdr(%)
1	5246	C56G3.2	C56G3.2	-7.1031	-1.5244	0.214611	0.347624	0	0
2	1919	C11D2.2	C11D2.2	-5.73473	-0.965482	0.168357	0.512107	0	0.167171
3	20479	Y47H10A.2	Y47H10A.2	-5.44897	-0.758186	0.139143	0.591239	0	0.135805
4	1989	C12D8.8	C12D8.8	-5.43378	-0.964738	0.177545	0.512371	0	0.132703
5	20753	Y50D4B.2	Y50D4B.2	-5.37927	-1.25692	0.233659	0.418437	0	0.120202
6	4066	C40A11.7	C40A11.7	-5.35312	-1.40662	0.262766	0.377195	0	0.113413
7	23421	ZK455.6	ZK455.6	-5.07715	-0.849837	0.167385	0.554848	0	0.006767
8	13959	M151.2	M151.2	-4.97932	-1.4661	0.294438	0.361959	0	0
9	14544	R08A2.2	R08A2.2	-4.92058	-0.823219	0.167301	0.565179	0	0
10	19645	Y38E10A.25	Y38E10A.25	-4.89838	-0.671594	0.137105	0.627813	0	0
11	13475	K10G4.3	K10G4.3	-4.8724	-1.00171	0.205588	0.499409	0	0
12	11382	F56F11.5	F56F11.5	-4.86299	-0.972803	0.200042	0.509515	0	0
13	20103	Y43D4A.3b	Y43D4A.3b	-4.85477	-0.845082	0.174072	0.556679	0	0
14	17516	T25F10.1	T25F10.1	-4.77595	-0.977282	0.204626	0.507936	0	0
15	23618	ZK643.6	ZK643.6	-4.71746	-0.968451	0.205291	0.511055	0	0
16	2788	C24H11.4	C24H11.4	-4.64828	-0.872853	0.18778	0.546066	0	0
17	9335	F40G9.5	F40G9.5	-4.62206	-0.725766	0.157022	0.604676	0	0
18	5618	E02H1.2	E02H1.2	-4.59544	-0.833057	0.181279	0.561339	0	0
19	12016	H05B21.2	H05B21.2	-4.57993	-0.894314	0.195268	0.538003	0	0
20	10874	F54C4.3	F54C4.3	-4.52581	-0.658725	0.145549	0.633438	0	0
21	8366	F31F4.16	F31F4.16	-4.52381	-0.993561	0.219629	0.502237	0	0
22	22892	ZC482.6	ZC482.6	-4.4885	-1.15591	0.257528	0.448782	0	0
23	19239	Y20C6A.2	Y20C6A.2	-4.48048	-0.848669	0.189415	0.555297	0	0
24	5772	F01E11.3	F01E11.3	-4.45053	-0.754152	0.169452	0.592895	0	0
25	6589	F13B12.5	F13B12.5	-4.44411	-0.962284	0.21653	0.513244	0	0
26	17627	T27A1.1	T27A1.1	-4.44167	-1.06035	0.238728	0.479515	0	0
27	18982	Y116A8B.1	Y116A8B.1	-4.39069	-0.687745	0.156637	0.620823	0.131519	0
28	10997	F54F7.2	F54F7.2	-4.38633	-1.0268	0.234091	0.490798	0.131519	0
29	6577	F13A7.9	F13A7.9	-4.37788	-1.28126	0.292667	0.411436	0.131519	0
30	19334	Y25C1A.4	Y25C1A.4	-4.37369	-1.09222	0.249725	0.469039	0.131519	0
31	21897	Y6B3B.3	Y6B3B.3	-4.36525	-1.01494	0.232506	0.494847	0.131519	0
32	19975	Y40H7A.4	Y40H7A.4	-4.28249	-0.755709	0.176465	0.592255	0.131519	0
33	12525	K02E2.7	K02E2.7	-4.27597	-1.03906	0.243001	0.486643	0.131519	0
34	10447	F49F1.14	F49F1.14	-4.27574	-0.64457	0.15075	0.639683	0.131519	0
35	2084	C14A6.8	C14A6.8	-4.27427	-0.971698	0.227337	0.509906	0.131519	0
36	4495	C46H11.3	C46H11.3	-4.26638	-0.862738	0.202218	0.549908	0.131519	0
37	15398	T02H6.9	T02H6.9	-4.25389	-0.766687	0.180232	0.587765	0.131519	0
38	13883	M04D8.2	M04D8.2	-4.23467	-0.746117	0.176192	0.596206	0.131519	0
39	5962	F07E5.6	F07E5.6	-4.17845	-0.782763	0.187333	0.581253	0.131519	0
40	3851	C36C9.1	C36C9.1	-4.16755	-1.15901	0.278104	0.447818	0.131519	0
41	5317	D1022.3	D1022.3	-4.1556	-1.11809	0.269057	0.460703	0.131519	0
42	19804	Y39B6A.27	Y39B6A.27	-4.14483	-0.689063	0.166246	0.620256	0.131519	0
43	17065	T21F2.1b	T21F2.1b	-4.13801	-0.915895	0.221337	0.530015	0.131519	0
44	1259	C05D9.4	C05D9.4	-4.13449	-0.862437	0.208596	0.550023	0.131519	0
45	11151	F55E10.5	F55E10.5	-4.12236	-0.79402	0.192613	0.576735	0.131519	0
46	592	B0496.5	B0496.5	-4.12003	-0.778584	0.188975	0.582939	0.131519	0
47	949	C03A3.1a	C03A3.1a	-4.11375	-1.14491	0.278313	0.452218	0.131519	0
48	6160	F09C12.1	F09C12.1	-4.10749	-0.768742	0.187156	0.586929	0.131519	0
49	15181	T01B11.1	T01B11.1	-4.09842	-0.908021	0.221554	0.532916	0.131519	0
50	5042	C54C8.3	C54C8.3	-4.08136	-1.06035	0.259802	0.479517	0.131519	0
51	19399	Y32G9A.1	Y32G9A.1	-4.07998	-1.12242	0.275104	0.459323	0.131519	0
52	13629	K12H4.6	K12H4.6	-4.07669	-0.79138	0.194123	0.577791	0.131519	0
53	6005	F08A8.3	F08A8.3	-4.05565	-0.858134	0.21159	0.551666	0.131519	0
54	13151	K08D9.6	K08D9.6	-4.00568	-0.788371	0.196813	0.578998	0.131519	0
55	18705	Y105C5A.9a	Y105C5A.9a	-3.98409	-1.4286	0.358575	0.371492	0.131519	0
56	4592	C47F8.7	C47F8.7	-3.97598	-0.650877	0.163703	0.636893	0.131519	0
57	23369	ZK380.4	ZK380.4	-3.97011	-0.690315	0.173878	0.619719	0.131519	0
58	15847	T06E6.6	T06E6.6	-3.95882	-0.968735	0.244703	0.510954	0.131519	0
59	22553	Y95B8A.6b	Y95B8A.6b	-3.95218	-0.939481	0.237712	0.52142	0.131519	0
60	2733	C24B5.2b.1	C24B5.2b.1	-3.93377	-0.701863	0.17842	0.614778	0.131519	0
61	20986	Y53F4B.36	Y53F4B.36	-3.93026	-0.848621	0.21592	0.555315	0.131519	0
62	3736	C35B1.3	C35B1.3	-3.92798	-0.69915	0.177992	0.615935	0.131519	0
63	6829	F15A4.1	F15A4.1	-3.91579	-0.846932	0.216287	0.555966	0.131519	0
64	10068	F46F5.5	F46F5.5	-3.91574	-1.16339	0.297105	0.446463	0.131519	0
65	2143	C14E2.5	C14E2.5	-3.89744	-1.03587	0.265783	0.487721	0.131519	0
66	4452	C46E1.2	C46E1.2	-3.89169	-0.67491	0.173424	0.626371	0.131519	0
67	19026	Y116A8C.8	Y116A8C.8	-3.88971	-0.661953	0.17018	0.632022	0.131519	0
68	8539	F33C8.2	F33C8.2	-3.88844	-1.15497	0.297026	0.449077	0.131519	0
69	22686	ZC204.3	ZC204.3	-3.8883	-0.781814	0.201068	0.581635	0.131519	0
70	18973	Y116A8A.1	Y116A8A.1	-3.88614	-0.741034	0.190687	0.59831	0.131519	0
71	1375	C06C6.1	C06C6.1	-3.88118	-1.2403	0.319567	0.423286	0.131519	0
72	23133	ZK1248.9	ZK1248.9	-3.86858	-0.971949	0.251242	0.509817	0.131519	0
73	9105	F38B6.8	F38B6.8	-3.86831	-0.74355	0.192215	0.597268	0.131519	0
74	5194	C55H1.1	C55H1.1	-3.86278	-0.784891	0.203193	0.580396	0.131519	0
75	9569	F42G2.7	F42G2.7	-3.86064	-1.05351	0.272884	0.481795	0.131519	0
76	5523	D2092.5	D2092.5	-3.83571	-0.752603	0.19621	0.593532	0.131519	0
77	14898	R12A1.2.2	R12A1.2.2	-3.83561	-0.800282	0.208645	0.574237	0.131519	0
78	3548	C33F10.8	C33F10.8	-3.83391	-0.582959	0.152053	0.667593	0.131519	0
79	9185	F39C12.4	F39C12.4	-3.83209	-0.943693	0.24626	0.519901	0.131519	0
80	11015	F54H12.3	F54H12.3	-3.82402	-0.816881	0.213618	0.567668	0.131519	0
81	4651	C49A1.1	C49A1.1	-3.82095	-0.954088	0.249699	0.516168	0.131519	0
82	10902	F54D10.1	F54D10.1	-3.81982	-0.780869	0.204426	0.582016	0.131519	0
83	21938	Y71A12B.12a.1	Y71A12B.12a.1	-3.81412	-0.612734	0.160649	0.653956	0.131519	0
84	21544	Y59H11AL.1b	Y59H11AL.1b	-3.81362	-0.58526	0.153466	0.666529	0.131519	0
85	19978	Y40H7A.7	Y40H7A.7	-3.81302	-0.56242	0.1475	0.677165	0.131519	0
86	18995	Y116A8C.17	Y116A8C.17	-3.81251	-1.29185	0.338845	0.408426	0.131519	0
87	9654	F43D2.3	F43D2.3	-3.80201	-0.791012	0.208051	0.577939	0.131519	0
88	11848	F59B2.11	F59B2.11	-3.79303	-0.853021	0.224892	0.553624	0.131519	0
89	8383	F31F6.7	F31F6.7	-3.78992	-0.724444	0.19115	0.60523	0.131519	0
90	17500	T25D3.3	T25D3.3	-3.78312	-0.626853	0.165697	0.647587	0.131519	0
91	10134	F47B3.6	F47B3.6	-3.77167	-0.59418	0.157537	0.662421	0.131519	0
92	2807	C25A1.1	C25A1.1	-3.77158	-0.619777	0.164328	0.650771	0.131519	0
93	3780	C35D6.3	C35D6.3	-3.77041	-0.750383	0.199019	0.594446	0.131519	0
94	12909	K06H6.5	K06H6.5	-3.76819	-0.811792	0.215433	0.569674	0.131519	0
95	9258	F40E10.1	F40E10.1	-3.76689	-0.821696	0.218137	0.565777	0.131519	0
96	19800	Y39B6A.23	Y39B6A.23	-3.75917	-0.779623	0.207392	0.582519	0.131519	0
97	18669	Y102A5C.8	Y102A5C.8	-3.75849	-0.74902	0.199287	0.595008	0.131519	0
98	977	C03B1.4	C03B1.4	-3.74895	-0.75501	0.201392	0.592542	0.131519	0
99	22794	ZC404.1	ZC404.1	-3.74584	-0.89234	0.238221	0.53874	0.131519	0
100	6558	F12F6.8	F12F6.8	-3.74103	-0.55098	0.14728	0.682556	0.131519	0
101	21880	Y69H2.12	Y69H2.12	-3.73856	-0.650331	0.173952	0.637134	0.131519	0
102	17766	T28A11.9	T28A11.9	-3.73509	-0.977945	0.261826	0.507702	0.131519	0
103	16924	T20D4.17	T20D4.17	-3.73467	-0.546997	0.146464	0.684443	0.131519	0
104	17525	T25G12.1	T25G12.1	-3.73359	-1.03201	0.276411	0.489029	0.131519	0
105	17933	W01B6.4	W01B6.4	-3.73237	-0.940987	0.252115	0.520876	0.131519	0
106	4046	C39F7.1	C39F7.1	-3.73057	-0.84962	0.227746	0.554931	0.131519	0
107	17417	T24D8.4	T24D8.4	-3.73017	-0.849187	0.227654	0.555098	0.131519	0
108	14386	R06B9.1	R06B9.1	-3.73003	-0.695372	0.186426	0.61755	0.131519	0
109	10342	F49B2.1	F49B2.1	-3.724	-0.688144	0.184787	0.620652	0.131519	0
110	5549	DC2.7c	DC2.7c	-3.72258	-0.799242	0.214701	0.574651	0.131519	0
111	20414	Y47D7A.1.1	Y47D7A.1.1	-3.71952	-0.940059	0.252737	0.521212	0.131519	0
112	14048	M7.10	M7.10	-3.71646	-0.840862	0.226253	0.55831	0.131519	0
113	2929	C26B2.4	C26B2.4	-3.71153	-0.736853	0.198531	0.600047	0.131519	0
114	3638	C34C6.8	C34C6.8	-3.70037	-0.870737	0.235311	0.546868	0.131519	0
115	13682	M01D1.3	M01D1.3	-3.69706	-1.06027	0.286788	0.479541	0.131519	0
116	5233	C56E6.7	C56E6.7	-3.69339	-0.901451	0.244071	0.535348	0.131519	0
117	13055	K07G5.4	K07G5.4	-3.68586	-0.559161	0.151704	0.678697	0.131519	0
